# Supplementary material for: Sustainable Synthesis of Novel Hydroxylated Tranilast Analogues and Their Bioactivities
Source: Molecules. 2026 Apr 19;31(8):1340. doi: 10.3390/molecules31081340 (PMC13118400; doi:10.3390/molecules31081340)
Supplement: Supplementary file 1 [file molecules-31-01340-s001.zip]

Archive with 1 entries (1 files):
- molecules-4212719-supplementary.pdf
